# Supplementary material for: The Swedish childhood tumor biobank: systematic collection and molecular characterization of all pediatric CNS and other solid tumors in Sweden
Source: J Transl Med. 2023 May 23;21:342. doi: 10.1186/s12967-023-04178-4 (PMC10204274; doi:10.1186/s12967-023-04178-4)
Supplement: Supplementary file 2 — Additional file 2: Table S1. Summary of sequencing and methylation profiling results. [file 12967_2023_4178_MOESM2_ESM.xlsx]

## Sheet: Table S1
Table S1. Summary of sequencing and methylation profiling results.
Tumor	Blood	Sex	Age group4	Pathological diagnosis	Methylation classification	Concordance between methylation/diagnosis1	Somatic alterations2	Germline alterations2	Potential targeted gene therapies	NGS supports initial pathological diagnosis (D), methylation classification (M) or both (B)	Results confirmed pathological diagnosis and/or added prognostic/diagnostic value3
P1315_108T	P1315_104N	M	child	ATRT	ATRT, subclass MYC	Y (R)	SMARCB1:loss CNV		SMARCB1:EZH inhibitors	B	B
P2233_115T	P2233_134N	F	child	ATRT	ATRT, subclass MYC	Y (R)	SMARCB1:loss CNV; ETV6::NTRK3:fusion SV; MN1:loss CNV		SMARCB1:EZH inhibitors; NTRK3:TRK inhibitors	B	B			-
P1148_109T	P1148_101N	M	child	ATRT	ATRT, subclass TYR	Y (R)	SMARCB1:p.Pro392fs (LOH); MED23:p.Glu1140Ter		SMARCB1:EZH inhibitors	B	B			-
P4551_208T	P7708_129N	M	child	ATRT	ATRT, subclass TYR	Y (R)	SMARCB1:p.Pro392fs (LOH)	BRIP1:p.Thr997ArgfsTer61	SMARCB1:EZH inhibitors	B	B
P4552_102R	P4551_227N	M	child	ATRT	NA	-		SMARCB1:loss SV	SMARCB1:EZH inhibitors	D	S
P4552_103R2	P4551_227N	M	child	ATRT	NA	-		SMARCB1:loss SV	SMARCB1:EZH inhibitors	D	S
P2233_104T	P2233_123N	M	child	ATRT	Diffuse midline glioma H3 K27M mutant	N (R)	H3F3A:p.Lys28Met; TP53:p.Arg273Cys; TP53:p.Arg175His; NF1:p.Thr831ProfsTer2 (LOH)		NF1:MEK inhibitors; H3F3A:histone deacetylase inhibitors, ONC201	M	B
P1148_116T	P1148_108N	F	child	Medulloblastoma	Medulloblastoma, subclass group 3	Y (R)	KBTBD4:p.Ile319ThrfsTer61 (LOH); chrX del; KMT2D:p.Gln3480Ter		-	B	B
P2233_105T	P2233_124N	M	child	Medulloblastoma	Medulloblastoma, subclass group 3	Y (R)	KDM4C:exon_loss SV	KDM4C:p.Leu847GlyfsTer6	-	B	M
P7708_103R	P2233_124N	M	child	Medulloblastoma	Medulloblastoma, subclass group 3	Y (R)	KDM4C:exon_loss SV; GJB4:p.Cys213Ter	KDM4C:p.Leu847GlyfsTer6	-	B	M
P4551_202T	P4551_221N	M	child	Medulloblastoma	Medulloblastoma, subclass group 3	Y (R)	DROSHA:p.Arg298Ter; EHMT1:p.Glu1104Ter		-	B	B
P4551_204T	P4551_223N	F	child	Medulloblastoma	Medulloblastoma, subclass group 3	Y (R)			-	-	M
P1148_111T	P1148_103N	M	child	Medulloblastoma	Medulloblastoma, subclass group 4	Y (R)	PIK3CA:p.Glu545Lys		PIK3CA:PI3K/AKT/mTOR inhibitors	B	B
P4551_205T	P4551_224N	F	child	Medulloblastoma	Medulloblastoma, subclass group 4	Y (R)			-	-	M
P2233_114T	P2233_133N	M	child	Medulloblastoma	Medulloblastoma, subclass group 4	Y (R)	TBR1:p.Gly275Cys		-	B	B
P2233_117T	P2233_136N	F	child	Medulloblastoma	Medulloblastoma, subclass group 4	Y (R)	CASP8:p.Ser375Phe		-	-	M
P4551_211T	P4551_230N	F	child	Medulloblastoma	Medulloblastoma, subclass group 4	Y (R)	CDK6:gain CNV		CDK6:CDK4/6 inhibitors	B	B
FAM2T	FAM2N	M	child	Medulloblastoma	Medulloblastoma, subclass SHH A (children and adult)	Y (R)	SUFU:loss CNV; BORCS5 and LMO3:focal gain CNV; NFIB:focal gain CNV	TP53:c.919+1G>A (LOH)	TP53:Reactivating p53 drugs; SUFU:HH/GLI pathway blockers	B	B
F0025678-0810	2018-10082-01	F	child	Medulloblastoma	Medulloblastoma, subclass SHH A (children and adult), score 0.89	Y (R)	MAX:p.Arg60Gln; PTCH1:p.Val763GlyfsTer27 (LOH); PTCH1:p.Ser438Ile (LOH)		PTCH1:SMO or GLI inhibitors	B	B
F0025679-0775	2018-10086-01	F	infant	Medulloblastoma	Medulloblastoma, subclass SHH B (infant)	Y (R)	PTCH1:p.Ser733IlefsTer4 (LOH); PRMT7:p.Thr75Met		PTCH1:SMO or GLI inhibitors	B	B
BTB0001T	BTB0001N	M	infant	Medulloblastoma	Medulloblastoma, subclass SHH B (infant)	Y (R)	KMT2D:p.Gln3571Ter; PIK3CA:p.Gly1049Arg; PTCH1:loss SV		PTCH1:SMO or GLI inhibitors; PIK3CA:PI3K/AKT/mTOR inhibitors	B	B
P2233_111T	P2233_130N	M	infant	Medulloblastoma	Medulloblastoma, subclass SHH B (infant)	Y (R)	PTEN:p.Gln219Ter (LOH); SUFU:p.Thr13TrpfsTer29 (LOH)		PTEN:mTOR inhibitors, Dual PI3K/mTOR inhibitors; SUFU:HH/GLI pathway blockers	B	B
P7708_102T	P7708_131N	M	child	Medulloblastoma	Medulloblastoma, WNT	Y (R)	CTNNB1:p.Ser33Cys; PIK3CA:p.Arg38Cys; PIK3CA:p.Met1043Ile; chr6 loss CNV; CSNK2B:p.Gly123Ser		PIK3CA:PI3K/AKT/mTOR inhibitors; CTNNB1:everolimus, letrozole	B	B
P4551_210T	P4551_229N	M	child	Medulloblastoma	No match class with score > 0.9	N	PLAGL2 and POFUT1:focal gain CNV		-	-	-
P2233_102T	P2233_121N	F	neonate	Medulloblastoma	No match class with score > 0.9	N			-	-	-
P4551_203T	P4551_222N	F	child	Medulloblastoma	No match class with score > 0.9, methylation class medulloblastoma, subclass group 4 (score 0.69)	Y - low score (R)	SNCAIP:gain SV		-	B	B
P1315_107T	P1315_103N	M	infant	Pilocytic astrocytoma	Low grade glioma, subclass midline pilocytic astrocytoma	Y (R)	7q34 DUP		BRAF:MEK inhibitors	B	B
P2233_103T	P2233_122N	M	child	Pilocytic astrocytoma	Low grade glioma, subclass posterior fossa pilocytic astrocytoma	Y (R)	BRAF::KIAA1549:fusion SV 7q34 DUP		BRAF:MEK inhibitors	B	B
P2233_108T	P2233_127N	F	child	Pilocytic astrocytoma	Low grade glioma, subclass posterior fossa pilocytic astrocytoma	Y (R)	BRAF::KIAA1549:fusion SV 7q34 DUP		BRAF:MEK inhibitors	B	B
P2233_110T	P2233_129N	M	child	Pilocytic astrocytoma	Low grade glioma, subclass posterior fossa pilocytic astrocytoma	Y (R)	BRAF::KIAA1549:fusion SV 7q34 DUP		BRAF:MEK inhibitors	B	B
P2233_119T	P2233_138N	M	child	Pilocytic astrocytoma	Low grade glioma, subclass posterior fossa pilocytic astrocytoma	Y (R)	BRAF::KIAA1549:fusion SV 7q34 DUP		BRAF:MEK inhibitors	B	B
P4551_215T	P4551_237N	M	child	Pilocytic astrocytoma	Low grade glioma, subclass midline pilocytic astrocytoma	Y (R)	BRAF::KIAA1549:fusion SV 7q34 DUP		BRAF:MEK inhibitors	B	B
P4552_104T	P4551_231N	F	child	Pilocytic astrocytoma	NA	-	BRAF::KIAA1549:fusion SV 7q34 DUP		BRAF:MEK inhibitors	D	S
P4552_106T	P4551_232N	M	child	Pilocytic astrocytoma	NA	-	BRAF::KIAA1549:fusion SV 7q34 DUP		BRAF:MEK inhibitors	D	S
P4552_107T	P4551_233N	F	adolescent	Pilocytic astrocytoma	NA	-	7q34 DUP		BRAF:MEK inhibitors	D	S
P4552_108R	P4551_234N	F	child	Pilocytic astrocytoma	NA	-	BRAF::KIAA1549:fusion SV 7q34 DUP		BRAF:MEK inhibitors	D	S
P7708_104T	P7708_133N	M	child	Pilocytic astrocytoma	Low grade glioma, subclass posterior fossa pilocytic astrocytoma	Y (R)	BRAF::KIAA1549:fusion SV 7q34 DUP		BRAF:MEK inhibitors	B	B
P4551_213T	P4551_235N	M	child	Pilocytic astrocytoma	Low grade glioma, subclass posterior fossa pilocytic astrocytoma	Y (R)	KIAA1549::TMEM213:fusion SV BRAF::TMEM213:fusion SV 7q34 DUP		BRAF:MEK inhibitors	B	B
P4551_216T	P4551_238N	F	adolescent	Pilocytic astrocytoma	Low grade glioma, subclass posterior fossa pilocytic astrocytoma	Y (R)	BRAF::KIAA1549:fusion SV 7q34 DUP; PIK3CA:p.Phe83Ser; HDAC9:p.Arg670Gln		BRAF:MEK inhibitors; PIK3CA:PI3K/AKT/mTOR inhibitors	B	B
P4552_105T	P7708_202N	M	child	Pilocytic astrocytoma	NA	-	BRAF::KIAA1549:fusion SV 7q34 DUP PTPN11:p.Glu76Lys		BRAF:MEK inhibitors	D	S
P4551_217T	P4551_239N	F	child	Pilocytic astrocytoma	Low grade glioma, subclass posterior fossa pilocytic astrocytoma	Y (R)	BRAF::KIAA1549:fusion SV 7q34 DUP; SETD2:p.Ile270AsnfsTer4		BRAF:MEK inhibitors	B	B
P1148_110T	P1148_102N	F	adolescent	Pilocytic astrocytoma	Low grade glioma, subclass hemispheric pilocytic astrocytoma and ganglioglioma	Y (R)	BRAF:p.Thr599dup		BRAF:BRAF inhibitors monotherapy	B	B
P4552_110T	P4552_114N	M	child	Pilocytic astrocytoma	NA	-	QKI::RAF1:fusion SV		RAF1:RAF/MEK/ERK inhibitors	D	S
P4552_109R	P4552_113N	M	adolescent	Pilocytic astrocytoma	NA	-	FGFR1:p.Lys687Glu; FGFR1:p.Val592Met		FGFR1:FGFR inhibitors	D	S
P4551_214T	P4551_236N	F	adolescent	Pilocytic astrocytoma	Low grade glioma, subclass posterior fossa pilocytic astrocytoma	Y (R)	KRAS:p.Gln61Lys		KRAS:KRAS inhibitors, BRAF + MEK inhibitors	B	B
P4551_219T	P4551_241N	F	child	Pilocytic astrocytoma	No match class with score > 0.9	N	EWSR1::PATZ1:fusion SV		-	-	S
P1148_112T	P1148_104N	F	adolescent	Astrocytoma	Anaplastic pleomorphic xanthoastrocytoma	Y - partially (R)	BRAF:p.Val600Glu; CDKN2A:loss CNV	ATR:p.Arg2363Ter	BRAF:BRAF inhibitors monotherapy; CDKN2A:CDK4/6 inhibitors	B	B
P4551_218T	P4551_240N	F	child	Pilocytic astrocytoma anaplastic	Anaplastic pilocytic astrocytoma	Y (R)	ATRX:p.Glu886LeufsTer18; FGFR1::TACC1:fusion SV; CDKN2A:loss CNV		FGFR1:FGFR inhibitors; CDKN2A:CDK4/6 inhibitors	B	B
P7708_116T	P7708_144N	M	child	Ganglioglioma	No match class with score > 0.9; methylation class family Pilocytic astrocytoma (score 0.48); methylation class low grade glioma, subclass hemispheric pilocytic astrocytoma and ganglioglioma (score 0.4)	Y - low score	ARHGEF2::NTRK1:fusion SV		NTRK1:TRK inhibitors	B	B
P7708_106T	P7708_135N	F	infant	Pleomorphic xanthroastrocytoma	Low grade glioma, desmoplastic infantile astrocytoma / ganglioglioma	N (R)			-	-	M
P1315_106T	P1315_102N	M	child	Subependymal giant cell astrocytoma	Low grade glioma, subependymal giant cell astrocytoma (SEGA)	Y (R)		TSC2:p.Ser1254Ter	TSC2:mTOR inhibitors	B	B
P7708_105T	P7708_134N	M	adolescent	Oligodendroglioma	No match class with score > 0.9; methylation class low grade glioma, dysembryoplastic neuroepithelial tumor (score 0.74)	N (R low score)	FGFR1::TACC1:fusion SV		FGFR1:FGFR inhibitors	M	S
P2233_109T	P2233_128N	M	adolescent	Oligodendroglioma	Low grade glioma, rosette forming glioneuronal tumor	N (R)	PIK3CA:p.Glu545Lys; FGFR1:p.Asn577Lys; FGFR1:p.Lys554Asn		FGFR1:FGFR inhibitors; PIK3CA:PI3K/AKT/mTOR inhibitors	M	B
P7708_112T	P7708_140N	M	child	Ependymoma	Low grade glioma, rosette forming glioneuronal tumor	N (R)	PIK3CA:p.Glu542Lyss; FGFR1:p.Asn577Lys; FGFR1:p.Lys554Asn		FGFR1:FGFR inhibitors; PIK3CA:PI3K/AKT/mTOR inhibitors	M	B
P7708_110T	P7708_138N	F	infant	Ependymoma	CNS high grade neuroepithelial tumor with BCOR alteration	Y (R)	BCOR:internal DUP within exon 15	XPA:p.Arg258TyrfsTer5	-	M	B
F0025588-0809	2018-10088-01	M	child	Ependymoma	Ependymoma, posterior fossa group A	Y (R)			-	-	M
P2233_113T	P2233_132N	F	child	Ependymoma	Ependymoma, posterior fossa group A	Y (R)			-	-	M
P7708_111T	P7708_139N	M	infant	Ependymoma	Ependymoma, posterior fossa group A	Y (R)			-	-	M
P1148_114T	P1148_106N	M	child	Ependymoma	Ependymoma, RELA fusion	Y (R)	11q13.1:focal gain CNV; RB1:c.137+1G>A		RELA:proteasome inhibitors	B	B			-
P7708_114T	P7708_142N	F	child	Ependymoma	Ependymoma, RELA fusion	Y (R)	7q,11q chromothripsis; C11orf95::RELA:fusion SV		RELA:proteasome inhibitors	B	B
P7708_115T	P7708_143N	F	adolescent	Ependymoma	Ependymoma, RELA fusion	Y (R)	chr6,11 chromothripsis; C11orf95::RELA:fusion SV		RELA:proteasome inhibitors	B	B
P7708_201T	P7708_141N	F	child	Ependymoma	Ependymoma, RELA fusion	Y (R)	11q13.1:focal del CNV; C11orf95::RELA:fusion SV	RECQL4:p.Gln654Ter	RELA:proteasome inhibitors	B	B
P7708_109T	P7708_137N	M	child	Ependymoma	No match class with score > 0.9	N	GADL1::RBMS3:fusion SV; HELQ-SYNPO2:fusion SV		-	-	-
P1148_113T	P1148_105N	F	child	Glioblastoma	Diffuse midline glioma H3 K27M mutant	Y (R)	H3F3A:p.Lys28Met; TP53:p.Cys275Tyr (LOH)		H3F3A:histone deacetylase inhibitors, ONC201	B	B
P7708_127T	P7708_153N	F	adolescent	Glioblastoma	Diffuse midline glioma H3 K27M mutant	Y (R)	H3F3A:p.Lys28Met; NF1:c.2251+1G>A (LOH); ATRX:p.Phe2113SerfsTer9 (LOH); PDGFRA:p.Gly390Arg (LOH); HOXB3:p.Pro400His; KIT:gain CNV; PDGFRA:gain CNV; PPM1D:p.Arg551LysfsTer6 -/X (LOH)		H3F3A:histone deacetylase inhibitors, ONC201; NF1:MEK inhibitors; PDGFRA:Tyrosine kinase inhibitors	B	B			-
P7708_128T	P7708_153N	F	adolescent	Glioblastoma	No match class with score > 0.9; methylation class diffuse midline glioma H3 K27M mutant (score 0.68)	Y - low score (R)	H3F3A:p.Lys28Met; NF1:c.2251+1G>A (LOH); ATRX:p.Phe2113SerfsTer9 (LOH); PDGFRA:p.Gly390Arg (LOH); HOXB3:p.Pro400His; KIT:gain CNV; PDGFRA:gain CNV; PPM1D:p.Arg551LysfsTer6 -/X (LOH)		H3F3A:histone deacetylase inhibitors, ONC201; NF1:MEK inhibitors; PDGFRA:Tyrosine kinase inhibitors	B	B			-
P1315_105T	P1315_101N	M	child	Glioblastoma	Infantile hemispheric glioma	Y (R)			-	-	M
P2233_118T	P2233_137N	F	adolescent	Glioblastoma	No match class with score > 0.9	N	TP53:p.Glu286Ter (LOH); NF1:p.Ile679AspfsTer21; chrX chromothripsis; IGF1R:gain CNV; RERE::SLC2A5:fusion SV; RB1:loss CNV; TERT:c.-124C>T; FAM69B::NOTCH1:fusion SV; EHMT1:other SV		NF1:MEK inhibitors	D	S			-
P4551_209T	P4551_228N	F	adolescent	PNET	Glioblastoma, IDH wildtype, subclass MYCN	Y (R)	TP53:p.Arg213Ter; TP53:loss SV; CDK6:gain CNV; MET:gain CNV; PDGFRA:gain CNV; FGFR1:gain CNV	ATRX:fusion SV	FGFR1:FGFR inhibitors; CDK6:CDK4/6 inhibitors; MET:MET inhibitors; TP53:Reactivating p53 drugs	M	B
P2233_101T	P2233_120N	M	child	PNET	No match class with score > 0.9; methylation class family Glioblastoma, IDH wildtype (score 0.61); methylation class glioblastoma, IDH wildtype, subclass MYCN (score 0.42)	Y - low score (R)	EGFR:p.Ala289Val; TP53:c.442+1G>A (LOH); HIST1H3B:p.Lys28Met; ADD3:p.Gly202Arg (LOH); WIF1:p.Asp110fs; EGFR:gain CNV; PDGFRA:gain CNV; KRAS:gain CNV; CDK6:gain CNV; HMCN1:p.Gly4662Val; PIK3C2G::PLEKHA5:fusion SV		HIST1H3B:DRD2 antagonist, ONC201; TP53:Reactivating p53 drugs; CDK6:CDK4/6 inhibitors; EGFR:EGFR kinase inhibitors	M	B
P4551_207T	P4551_243N	F	adolescent	PNET	No match class with score > 0.9	N	H3F3A:p.Lys28Met; ATM:p.Arg2034Ter; ACVR1:p.Gly328Glu; PIK3R1:p.Glu451_Tyr452dup; HMCN1:p.Gly1133Ser	ATM:p.Lys1192Lys	H3F3A:histone deacetylase inhibitors, ONC201; ATM:checkpoint or ATR inhibitors, or nucleoside analogues to induce synthetic lethality, platinum drugs, immunotherapy, targeting the PD1/PDL1 axis	D	S
P4551_206R	P4551_225N	M	child	PNET	CNS neuroblastoma with FOXR2 activation	Y (R)	FOXR2:SVs; PTPRG:loss SV; ATM:p.Gly2925Cys		-	M	B			-
P7708_101T	P7708_130N	M	child	PNET	Embryonal tumor with multilayered rosettes	Y (R)	C19MC:focal gain CNV; TTYH1:other SV; Y:loss CNV		-	M	B			-
P4551_201T	P4551_242N	M	child	Ependymoblastoma	Embryonal tumor with multilayered rosettes	N (R)	C19MC:focal gain CNV; TTYH1:other SV; EBF1:fusion SV		-	M	B			-
P2233_112T	P2233_131N	F	child	Pineoblastoma	Pineoblastoma group B	Y (R)	chr11 chromothripsis	DICER1:p.Arg509Ter (LOH)	DICER1:drugs promoting the translational readthrough of premature stop codons	B	B
P2233_106T	P2233_125N	F	child	Rhabdoid meningioma	No match class with score > 0.9	N	CDKN2A:loss SV; RICTOR:gain SV; PTPRD:c.-472+1G>C (LOH); RAI1::p.Gly1844Arg; HDAC6:p.Trp1143Gly; ATRX:loss SV; SHANK3:loss SV; FOXA1:gain CNV; NKX2-1:gain CNV; GABRA5::NTRK3:fusion SV; ABL1::FLJ37453:fusion SV; MOCOS::ELP2:fusion SV; chr22:loss CNV	TP53:p.Gly245Ser (LOH)	NTRK3:TRK inhibitors; CDKN2A:CDK4/6 inhibitors; TP53:Reactivating p53 drugs	D	S			-
P2233_116T	P2233_135N	F	child	Meningioma	Meningioma	Y	chr22:loss CNV; NF2 SV; 20q13.13:focal gain CNV; NFATC2:other SV; SALL4:gain CNV		NF2:FAK inhibitors, MTOR inhibitors, EPH RTK/SFK inhibitors	B	B			-
P7708_120T	P7708_147N	M	infant	Schwannoma	Schwannoma	Y			-	-	M
P7708_123T	P7708_149N	M	adolescent	Craniopharyngioma	Craniopharyngioma, adamantinomatous	Y (R)	CTNNB1:p.Asp32Tyr		MAPK and EGFR pathways inhibitors	B	B
P7708_126T	P7708_152N	M	adolescent	Craniopharyngioma	Craniopharyngioma, adamantinomatous	Y (R)	CTNNB1:p.Thr41Ala		MAPK and EGFR pathways inhibitors	B	B
P7708_108T	P7708_136N	M	infant	Atypical choroid plexus papilloma	Plexus tumor, subclass pediatric A	Y (R)			-	M	M
P7708_125T	P7708_151N	M	adolescent	Pituitary adenoma	Pituitary adenoma, STH densely granulated, group B	Y (R)	GNAS:p.Arg844Cys	POT1:p.Lys379Ter	GNAS:MEK inhibitor	B	B
Supplementary Table 1. Summary of sequencing and methylation profiling results.
Key Somatic and germline alterations as well as potentially targeted therapies against detected alterations are listed for each patient.
Patient age ranged from one month to 18 years (median 5.8 y).
1Concordance between the methylation classification and pathological diagnosis: Yes (Y) or No (N). If the methylation classification refined (R) tumor subclassification this is indicated. Classification scores > 0.9 were considered confident.
2Somatic or germline mutations in known or likely drivers are highlighted in bold text in 68 of 79 patients. Loss of Heterozygosity (LOH) leading to biallelic inactivation is indicated.
3Indicates if the results from methylation classification (M), NGS results (S) or both (B) confirmed the pathological diagnosis and/or provided prognostic/diagnostic value. The findings could confirmed diagnosis and/or
delivered prognostic/diagnostic information in 79 of 82 tumors.
4Age group of pediatric patients: neonates, 0 to 1 month; infants, 1 month to 2 years; children, 2 to 11 years; and adolescents, 12 to 18 years.
