# Supplementary material for: The Swedish childhood tumor biobank: systematic collection and molecular characterization of all pediatric CNS and other solid tumors in Sweden
Source: J Transl Med. 2023 May 23;21:342. doi: 10.1186/s12967-023-04178-4 (PMC10204274; doi:10.1186/s12967-023-04178-4)
Supplement: Supplementary file 3 — Additional file 3: Table S2. Summary of sequencing metrics. [file 12967_2023_4178_MOESM3_ESM.xlsx]

## Sheet: Table S2
Table S2. Summary of sequencing metrics
(A) The name of the sample is indicated in red or blue for blood, respective tumor samples, (B) Name of matched paired sample. Subsequent columns show the following statistics: (D) Mean Insert size in bp, (E) Mean read coverage on whole genome or target region, (F) Total number of million reads, (G) Porcentage of aligned reads, (H) Percentage of pair duplicates in a sample, (M-Q) Porcentage of wh…
SAMPLE WGS	PAIR SAMPLE	% GC	Insert Size (bp)	Mean Coverage	Million Reads	% Aligned	% Dups	≥ 1X	≥ 5X	≥ 10X	≥ 30X	≥ 50X
P4551_201T	P4551_242N	41	384	46	1112.5	0.988	0.136	0.923	0.923	0.922	0.858	0.344
P4551_202T	P4551_221N	41	394	50	1193.3	0.992	0.129	0.923	0.923	0.922	0.849	0.534
P4551_203T	P4551_222N	41	391	46	1112.3	0.992	0.133	0.917	0.916	0.915	0.881	0.364
P4551_204T	P4551_223N	41	389	46	1121.7	0.989	0.132	0.917	0.916	0.915	0.856	0.399
P4551_205T	P4551_224N	41	391	44	1131.8	0.991	0.135	0.917	0.915	0.914	0.797	0.409
P4551_206R	P4551_225N	42	374	46	1139.4	0.991	0.135	0.923	0.922	0.921	0.844	0.388
P4551_207T	P4551_243N	41	396	49	1200	0.991	0.143	0.917	0.916	0.915	0.858	0.48
P4551_208T	P7708_129N	41	381	47	1164.6	0.988	0.15	0.923	0.923	0.922	0.86	0.411
P4551_209T	P4551_228N	41	392	46	1183.2	0.99	0.136	0.918	0.916	0.915	0.865	0.383
P4551_210T	P4551_229N	41	394	45	1181.8	0.992	0.147	0.923	0.922	0.922	0.861	0.398
P4551_211T	P4551_230N	41	397	48	1189.9	0.993	0.133	0.917	0.915	0.915	0.853	0.459
P4551_213T	P4551_235N	41	396	49	1194.5	0.99	0.146	0.923	0.923	0.922	0.872	0.487
P4551_214T	P4551_236N	41	392	46	1109.5	0.984	0.123	0.917	0.916	0.915	0.898	0.358
P4551_215T	P4551_237N	41	394	48	1147.8	0.993	0.143	0.923	0.923	0.922	0.867	0.418
P4551_216T	P4551_238N	41	390	48	1143	0.989	0.134	0.917	0.916	0.915	0.902	0.434
P4551_217T	P4551_239N	41	389	47	1145.4	0.99	0.147	0.917	0.916	0.915	0.901	0.384
P4551_218T	P4551_240N	41	398	47	1172.5	0.991	0.139	0.917	0.915	0.913	0.897	0.383
P4551_219T	P4551_241N	41	397	50	1193.2	0.992	0.127	0.917	0.916	0.915	0.906	0.533
P4551_221N	P4551_202T	42	389	47	1132.8	0.99	0.139	0.923	0.923	0.922	0.864	0.374
P4551_222N	P4551_203T	41	392	50	1182	0.994	0.128	0.917	0.916	0.915	0.906	0.513
P4551_223N	P4551_204T	42	389	47	1127.3	0.99	0.133	0.917	0.916	0.915	0.902	0.365
P4551_224N	P4551_205T	41	391	47	1141.7	0.993	0.146	0.917	0.916	0.915	0.901	0.384
P4551_225N	P4551_206R	41	391	48	1142.9	0.992	0.138	0.923	0.923	0.922	0.868	0.424
P4551_227N	P4552_102R	41	390	48	1139.1	0.993	0.135	0.923	0.923	0.922	0.868	0.428
P4551_228N	P4551_209T	41	392	47	1118.4	0.993	0.134	0.917	0.916	0.915	0.903	0.373
P4551_229N	P4551_210T	41	392	47	1115.1	0.994	0.138	0.923	0.923	0.922	0.865	0.367
P4551_230N	P4551_211T	41	386	46	1117.8	0.993	0.145	0.917	0.916	0.915	0.897	0.351
P4551_231N	P4552_104T	42	394	48	1158.2	0.994	0.136	0.917	0.916	0.915	0.904	0.432
P4551_232N	P4552_106T	41	396	47	1122.2	0.992	0.138	0.923	0.923	0.922	0.866	0.382
P4551_233N	P4552_107T	41	396	47	1114.9	0.993	0.127	0.917	0.916	0.915	0.902	0.378
P4551_234N	P4552_108R	41	385	46	1137.9	0.993	0.153	0.917	0.916	0.915	0.9	0.358
P4551_235N	P4551_213T	42	391	48	1141.3	0.992	0.127	0.923	0.923	0.922	0.869	0.439
P4551_236N	P4551_214T	41	390	47	1123.1	0.992	0.139	0.917	0.916	0.915	0.903	0.369
P4551_237N	P4551_215T	41	384	46	1090.4	0.994	0.135	0.923	0.923	0.922	0.863	0.339
P4551_238N	P4551_216T	41	384	47	1131.1	0.992	0.134	0.917	0.916	0.915	0.903	0.391
P4551_239N	P4551_217T	41	388	46	1102.6	0.99	0.14	0.917	0.916	0.915	0.899	0.327
P4551_240N	P4551_218T	41	381	49	1164.1	0.992	0.132	0.917	0.916	0.915	0.905	0.469
P4551_241N	P4551_219T	41	388	53	1266	0.991	0.137	0.917	0.916	0.915	0.908	0.643
P4551_242N	P4551_201T	42	385	53	1252.4	0.988	0.129	0.923	0.923	0.922	0.879	0.624
P4551_243N	P4551_207T	41	377	47	1129.9	0.99	0.138	0.917	0.916	0.915	0.903	0.383
P4552_102R	P4551_227N	41	338	49	1477.8	0.993	0.3	0.923	0.923	0.922	0.871	0.49
P4552_103R2	P4551_227N	41	349	49	1440.4	0.991	0.277	0.923	0.923	0.922	0.872	0.497
P4552_104T	P4551_231N	41	350	47	1373.3	0.993	0.288	0.918	0.916	0.915	0.889	0.39
P4552_105T	P7708_202N	41	359	48	1409.5	0.99	0.277	0.923	0.923	0.922	0.867	0.459
P4552_106T	P4551_232N	41	341	50	1481.6	0.992	0.283	0.923	0.923	0.922	0.874	0.53
P4552_107T	P4551_233N	41	353	51	1499.6	0.988	0.286	0.918	0.916	0.915	0.9	0.538
P4552_108R	P4551_234N	41	353	49	1462	0.992	0.298	0.918	0.916	0.915	0.899	0.471
P4552_109R	P4552_113N	41	356	50	1460.9	0.99	0.278	0.923	0.923	0.922	0.875	0.523
P4552_110T	P4552_114N	41	333	46	1378.7	0.99	0.295	0.923	0.923	0.922	0.856	0.382
P4552_113N	P4552_109R	41	337	47	1411.8	0.992	0.3	0.923	0.923	0.922	0.86	0.405
P4552_114N	P4552_110T	41	343	49	1497.4	0.991	0.313	0.923	0.923	0.922	0.87	0.48
P2233_101T	P2233_120N	41	358	59.6	1444.13	0.993	0.1129	0.9172	0.913	0.9094	0.848	0.642
P2233_102T	P2233_121N	41	352	56.79	1425.44	0.991	0.1434	0.9103	0.9057	0.9027	0.88	0.5306
P2233_103T	P2233_122N	41	361	48.84	1114.86	0.994	0.0602	0.9173	0.914	0.911	0.8589	0.5471
P2233_104T	P2233_123N	41	371	43.36	994.188	0.994	0.0636	0.9172	0.9128	0.9089	0.7565	0.3654
P2233_105T	P2233_124N	41	364	49.67	1128.95	0.993	0.0545	0.9169	0.9131	0.9094	0.8208	0.5023
P2233_106T	P2233_125N	41	355	46.01	1063.3	0.995	0.0678	0.9107	0.906	0.9025	0.8385	0.398
P2233_108T	P2233_127N	41	355	46.35	1062.48	0.993	0.0603	0.9106	0.9063	0.9032	0.8822	0.4303
P2233_109T	P2233_128N	41	361	50.58	1102.1	0.987	0.0759	0.9172	0.9138	0.9109	0.8628	0.571
P2233_110T	P2233_129N	41	371	46.42	1046.42	0.993	0.0464	0.9168	0.9132	0.9098	0.8509	0.455
P2233_111T	P2233_130N	41	362	50.74	1158.94	0.992	0.0601	0.917	0.9137	0.9109	0.8622	0.6156
P2233_112T	P2233_131N	41	361	47.86	1108.42	0.995	0.0759	0.9108	0.9069	0.9038	0.8755	0.462
P2233_113T	P2233_132N	41	357	47.69	1085.04	0.993	0.0562	0.9109	0.9068	0.9037	0.8872	0.4902
P2233_114T	P2233_133N	41	357	52.6	1190.43	0.994	0.0517	0.917	0.9131	0.9093	0.8326	0.6025
P2233_115T	P2233_134N	41	356	44.54	1015.86	0.992	0.0543	0.9105	0.9056	0.9018	0.8623	0.3658
P2233_116T	P2233_135N	41	350	49.57	1112.95	0.992	0.0392	0.9104	0.9066	0.9037	0.8733	0.5712
P2233_117T	P2233_136N	41	361	51.49	1168.19	0.991	0.052	0.9101	0.9063	0.9036	0.8625	0.6295
P2233_118T	P2233_137N	41	364	45.85	1031.38	0.993	0.042	0.9106	0.9061	0.9028	0.8238	0.4536
P2233_119T	P2233_138N	41	360	46.91	1073.76	0.992	0.061	0.9175	0.9136	0.9103	0.8531	0.4655
P2233_120N	P2233_101T	41	380	47.03	1071.29	0.994	0.0524	0.9172	0.9133	0.91	0.8531	0.4853
P2233_121N	P2233_102T	41	362	57.22	1342.2	0.982	0.0702	0.9108	0.907	0.9043	0.8941	0.7974
P2233_122N	P2233_103T	41	362	42	954.61	0.994	0.0485	0.9171	0.9134	0.9097	0.8333	0.2668
P2233_123N	P2233_104T	41	358	45.26	1026.63	0.994	0.0448	0.9174	0.9132	0.9097	0.8464	0.408
P2233_124N	P2233_105T	41	354	45.79	1030.31	0.993	0.0356	0.9168	0.9131	0.9098	0.8478	0.4323
P2233_125N	P2233_106T	41	357	42.55	970.222	0.989	0.0468	0.9103	0.906	0.9026	0.8731	0.2731
P2233_127N	P2233_108T	41	354	52.37	1296.51	0.994	0.1314	0.9105	0.9066	0.9037	0.8918	0.6682
P2233_128N	P2233_109T	41	362	47.06	1159.8	0.996	0.1288	0.9168	0.9133	0.9102	0.8552	0.4808
P2233_129N	P2233_110T	41	371	49.84	1128.51	0.996	0.05	0.9168	0.9135	0.9104	0.8616	0.5907
P2233_130N	P2233_111T	41	355	41.96	941.466	0.995	0.0385	0.9166	0.9129	0.9093	0.833	0.2579
P2233_131N	P2233_112T	41	356	42.75	965.855	0.994	0.0433	0.9107	0.9065	0.9033	0.8725	0.2721
P2233_132N	P2233_113T	41	349	47.3	1081.8	0.994	0.055	0.911	0.9067	0.9036	0.8854	0.4692
P2233_133N	P2233_114T	41	368	63.69	1508.72	0.994	0.098	0.9175	0.9144	0.9119	0.891	0.8229
P2233_134N	P2233_115T	41	362	43.65	992.695	0.993	0.0489	0.9105	0.9064	0.903	0.8767	0.3135
P2233_135N	P2233_116T	41	358	46.58	1071.66	0.996	0.0627	0.9104	0.9062	0.9032	0.8845	0.4566
P2233_136N	P2233_117T	41	363	47.44	1075.63	0.996	0.0523	0.9101	0.906	0.9031	0.8854	0.491
P2233_137N	P2233_118T	41	373	57.7	1317.69	0.996	0.0594	0.9107	0.9073	0.9048	0.8949	0.8048
P2233_138N	P2233_119T	41	357	41.99	949.859	0.994	0.0417	0.9174	0.9132	0.9093	0.8322	0.2574
P7708_101T	P7708_130N	41	378	59	1409.5	0.991	0.093	0.921	0.916	0.915	0.884	0.748
P7708_102T	P7708_131N	41	378	56	1262.1	0.991	0.083	0.923	0.923	0.922	0.865	0.678
P7708_103R	P2233_124N	41	367	54	1429.6	0.981	0.183	0.918	0.916	0.915	0.858	0.581
P7708_104T	P7708_133N	41	368	59	1322.7	0.986	0.08	0.923	0.923	0.922	0.893	0.758
P7708_105T	P7708_134N	41	403	55	1345.2	0.993	0.15	0.923	0.923	0.922	0.886	0.698
P7708_106T	P7708_135N	41	370	56	1277.5	0.99	0.084	0.917	0.916	0.915	0.908	0.724
P7708_108T	P7708_136N	41	383	61	1424.1	0.991	0.088	0.923	0.923	0.922	0.894	0.765
P7708_109T	P7708_137N	41	381	59	1395.1	0.987	0.125	0.923	0.923	0.922	0.896	0.75
P7708_110T	P7708_138N	41	378	57	1328.8	0.988	0.087	0.917	0.916	0.915	0.909	0.725
P7708_111T	P7708_139N	41	373	61	1388.9	0.99	0.093	0.923	0.923	0.922	0.898	0.795
P7708_112T	P7708_140N	41	371	54	1201.2	0.99	0.074	0.923	0.923	0.922	0.883	0.648
P7708_114T	P7708_142N	41	384	54	1232.2	0.988	0.083	0.917	0.916	0.915	0.907	0.673
P7708_115T	P7708_143N	41	363	56	1304.4	0.986	0.072	0.917	0.916	0.915	0.894	0.683
P7708_116T	P7708_144N	41	387	58	1345.1	0.989	0.099	0.923	0.923	0.922	0.893	0.738
P7708_120T	P7708_147N	41	379	67	1551.5	0.982	0.094	0.923	0.923	0.922	0.909	0.825
P7708_123T	P7708_149N	41	372	50	1131.7	0.978	0.066	0.923	0.923	0.922	0.869	0.502
P7708_125T	P7708_151N	41	372	51	1158.4	0.991	0.075	0.923	0.923	0.922	0.876	0.563
P7708_126T	P7708_152N	41	378	56	1253	0.991	0.079	0.923	0.923	0.922	0.887	0.691
P7708_127T	P7708_153N	41	377	57	1308.7	0.988	0.081	0.917	0.916	0.915	0.876	0.673
P7708_128T	P7708_153N	41	380	59	1353.4	0.988	0.075	0.917	0.916	0.915	0.868	0.675
P7708_129N	P4551_208T	41	384	64	1462.2	0.992	0.092	0.923	0.923	0.922	0.904	0.824
P7708_130N	P7708_101T	41	380	60	1362.7	0.989	0.084	0.923	0.923	0.922	0.896	0.778
P7708_131N	P7708_102T	41	377	48	1104.4	0.972	0.061	0.923	0.922	0.921	0.865	0.459
P7708_133N	P7708_104T	41	377	57	1310.5	0.987	0.094	0.923	0.923	0.922	0.89	0.739
P7708_134N	P7708_105T	42	392	55	1332	0.993	0.128	0.923	0.923	0.922	0.883	0.682
P7708_135N	P7708_106T	41	374	57	1300.1	0.99	0.086	0.917	0.916	0.915	0.909	0.754
P7708_136N	P7708_108T	41	382	66	1492.8	0.989	0.082	0.923	0.923	0.922	0.906	0.824
P7708_137N	P7708_109T	41	371	66	1527.1	0.99	0.106	0.923	0.923	0.922	0.907	0.828
P7708_138N	P7708_110T	41	379	57	1309.7	0.99	0.087	0.917	0.916	0.915	0.909	0.758
P7708_139N	P7708_111T	41	372	49	1104.2	0.983	0.062	0.923	0.923	0.922	0.868	0.483
P7708_140N	P7708_112T	41	389	57	1279.6	0.993	0.09	0.923	0.923	0.922	0.89	0.715
P7708_141N	P7708_201T	41	384	57	1303.2	0.99	0.094	0.917	0.916	0.915	0.909	0.764
P7708_142N	P7708_114T	41	375	58	1323.7	0.983	0.082	0.917	0.916	0.915	0.909	0.742
P7708_143N	P7708_115T	41	375	56	1260	0.983	0.075	0.917	0.916	0.915	0.909	0.717
P7708_144N	P7708_116T	42	381	68	1607.8	0.967	0.101	0.923	0.923	0.922	0.908	0.845
P7708_147N	P7708_120T	41	383	54	1227	0.983	0.079	0.923	0.923	0.922	0.883	0.633
P7708_149N	P7708_123T	41	380	61	1386.3	0.985	0.089	0.923	0.923	0.922	0.898	0.78
P7708_151N	P7708_125T	41	369	56	1275.3	0.989	0.086	0.923	0.923	0.922	0.887	0.706
P7708_152N	P7708_126T	41	379	50	1153.4	0.988	0.08	0.923	0.922	0.922	0.873	0.529
P7708_153N	P7708_127T	41	383	57	1309.2	0.982	0.085	0.917	0.916	0.915	0.909	0.734
P7708_201T	P7708_141N	41	380	65	1444.9	0.989	0.084	0.917	0.916	0.915	0.903	0.806
P7708_202N	P4552_105T	41	380	55	1259.2	0.99	0.086	0.923	0.923	0.922	0.887	0.682
F0025679-0775	2018-10086-01	40	364	123.5	2601.9	0.998117	0.1198	0.9112	0.9085	0.9068	0.9024	0.8969
F0025588-0809	2018-10088-01	41	380	123.5	2661.1	0.998572	0.1173	0.908	0.9071	0.9063	0.9036	0.8989
F0025678-0810	2018-10082-01	40	365	125.3	2697.8	0.998554	0.1223	0.9017	0.9002	0.8992	0.8964	0.8935
BTB0001N	BTB0001T	40	433	37.1	889.5	0.988533	0.0871	0.9167	0.9125	0.9084	0.7859	0.093
BTB0001T	BTB0001N	40	420	80	1774.1	0.989798	0.096	0.9784	0.9772	0.9762	0.9726	0.9565
2018-10086-01	2018-10086-02	40	371	40.14	850.3	0.99753	0.0992	0.9098	0.9055	0.9024	0.8423	0.1755
2018-10088-01	2018-10088-02	40	370	40.97	881.8	0.998299	0.0965	0.9074	0.9055	0.9032	0.8257	0.2455
2018-10082-01	2018-10082-02	40	369	41.4	895.3	0.997878	0.1243	0.901	0.8987	0.8966	0.86	0.248
SAMPLE WES	PAIR SAMPLE	% GC	Insert size	Mean coverage (on target)	Million Reads	% Aligned	% Dups	≥ 1X (on target)	≥ 5X (on target)	10X (on target)	≥ 30X (on target)	≥ 50X (on target)
P1148_101N	P1148_109T	50	218	124	55.2	0.976	0.097	0.9987	0.9966	0.9926	0.9511	0.8608
P1148_102N	P1148_110T	49	227.5	136	58.8	0.979	0.082	0.9976	0.9953	0.9914	0.9581	0.8852
P1148_103N	P1148_111T	49	224.9	126	55.6	0.978	0.093	0.9988	0.9966	0.9926	0.9514	0.8639
P1148_104N	P1148_112T	49	217.9	144	60.5	0.978	0.078	0.9977	0.9957	0.9922	0.9621	0.8963
P1148_105N	P1148_113T	50	216.1	107	46.3	0.976	0.065	0.9977	0.9954	0.9904	0.9345	0.8181
P1148_106N	P1148_114T	49	219.4	119	49.4	0.977	0.061	0.9987	0.9961	0.991	0.9422	0.8419
P1148_108N	P1148_116T	49	222.9	109	46.8	0.977	0.073	0.9975	0.9947	0.9895	0.9377	0.8254
P1148_109T	P1148_101N	48	213	143	63.4	0.978	0.091	0.9987	0.9964	0.9925	0.9593	0.8914
P1148_110T	P1148_102N	50	217.2	141	60.6	0.993	0.087	0.9983	0.996	0.9927	0.9614	0.8919
P1148_111T	P1148_103N	49	215.3	123	54.5	0.978	0.107	0.9988	0.9964	0.9911	0.9366	0.8315
P1148_112T	P1148_104N	50	217.1	144	61.5	0.978	0.068	0.9978	0.996	0.9924	0.9587	0.8871
P1148_113T	P1148_105N	50	214.3	125	52.5	0.979	0.051	0.9978	0.9955	0.9909	0.9443	0.8509
P1148_114T	P1148_106N	50	217	102	43.2	0.977	0.064	0.9987	0.9959	0.9894	0.9191	0.7849
P1148_116T	P1148_108N	48	215.3	117	48.8	0.981	0.06	0.9973	0.9933	0.9859	0.9211	0.8075
P1315_101N	P1315_105T	50	235.9	54	28.2	0.983	0.18	0.9984	0.992	0.9721	0.7501	0.4766
P1315_102N	P1315_106T	50	224.3	122	54.2	0.983	0.074	0.9989	0.9972	0.9932	0.9516	0.8605
P1315_103N	P1315_107T	50	224.8	105	48.2	0.982	0.089	0.9989	0.9971	0.9923	0.9344	0.8154
P1315_104N	P1315_108T	50	231.2	109	50.2	0.983	0.091	0.9989	0.997	0.9925	0.9406	0.8304
P1315_105T	P1315_101N	49	226.8	110	51.1	0.984	0.121	0.9989	0.9967	0.9918	0.9378	0.825
P1315_106T	P1315_102N	50	226.6	115	51.4	0.984	0.073	0.9989	0.997	0.9928	0.9451	0.8434
P1315_107T	P1315_103N	50	228.5	121	54.6	0.984	0.073	0.9989	0.9972	99.33%%	0.9502	0.8575
P1315_108T	P1315_104N	50	234.6	106	49.3	0.984	0.084	0.9988	0.9966	0.9916	0.9344	0.8175
FAM2N	FAM2T	52	190	160	115.4	0.999	0.024	0.00999	0.999	0.999	0.998	0.995
FAM2T	FAM2N	52	188	486	351.6	0.999	0.035	0.999	0.999	0.999	0.999	0.999
