# Supplementary material for: The Swedish childhood tumor biobank: systematic collection and molecular characterization of all pediatric CNS and other solid tumors in Sweden
Source: J Transl Med. 2023 May 23;21:342. doi: 10.1186/s12967-023-04178-4 (PMC10204274; doi:10.1186/s12967-023-04178-4)
Supplement: Supplementary file 4 — Additional file 4: Table S3. Software versions used during bioinformatics analysis in Sarek. [file 12967_2023_4178_MOESM4_ESM.xlsx]

## Sheet: Sup Table 3
Table S3. Software versions used during bioinformatics analysis in Sarek.
Software	Use case	Version
bwa, RRID:SCR_022192	read alignment	0.7.16
samtools, RRID:SCR_002105	BAM sort, merge, index	1.5
GATK toolkit, RRID:SCR_001876	deduplication, realignment, base quality score recalibration	3.8-0
GATK HaplotypeCaller	germline SNP and indel call	3.8-0
Strelka2, RRID:SCR_005109	somatic SNP and indel call	2.8.2
GATK MuTect2, RRID:SCR_000559	somatic SNP and indel call	3.8-0
Manta	somatic SV call	1.1.1
ASCAT, RRID:SCR_016868	CNV, LOH, ploidy and tumor cell content	2.3
Control-FREEC, RRID:SCR_010822	CNV, LOH and ploidy	10.6
snpEff, RRID:SCR_005191	annotation	4.3t
VEP	annotation	v95
